# Supplementary material for: Identification of genes associated with fatty acid biosynthesis based on 214 safflower core germplasm
Source: BMC Genomics. 2023 Dec 11;24:763. doi: 10.1186/s12864-023-09874-5 (PMC10712096; doi:10.1186/s12864-023-09874-5)
Supplement: Supplementary file 1 — Additional file 1: Table S1-S10. [file 12864_2023_9874_MOESM1_ESM.xlsx]

## Sheet: Table S1.
Table S1. Characteristics of variation in the fatty acid composition of 605 safflower germplasm
Trait	Max(%)	Min(%)	Mean(%)	SD(%)	Range(%)	CV(%)	H'
C14:0	0.35	0	0.19	0.05	0.35	27.92	1.96
C16:0	12.95	6.14	8.69	1.21	6.82	13.95	1.97
C16:1	0.48	0	0.18	0.09	0.48	51.29	2
C18:0	10.68	1.18	3.71	1.07	9.49	28.89	1.91
C18:1	73.15	8.51	15.06	5.11	64.63	33.94	1.5
C18:2	80.38	15.2	70.69	6.11	65.18	8.64	1.76
C18:3	0.4	0	0.18	0.08	0.4	43.93	1.83
C20:0	1.12	0	0.53	0.12	1.12	23.64	1.94
C20:1	0.93	0	0.28	0.12	0.93	41.63	1.77
C22:0	1.75	0	0.49	0.3	1.75	60.1	1.64
Oil	43.06	15.42	27.44	5.03	27.64	18.33	2

## Sheet: Table S2.
Table S2. Factor loadings and contributions of the principal components of each major trait
Trait	Principle component
	PC1	PC2	PC3
C14:0	0.267	0.201	0.167
C16:0	0.342	0.221	-0.027
C16:1	0.367	0.075	0.077
C18:0	0.253	0.324	-0.493
C18:1	0.219	-0.647	-0.269
C18:2	-0.328	0.447	0.278
C18:3	0.308	0.256	0.218
C20:0	0.332	0.14	-0.165
C20:1	0.355	-0.156	0.215
C22:0	0.151	-0.262	0.669
Oil	-0.322	-0.06	-0.066
Eigen value	5.619	1.468	1.098
Contribution ratio(%)	51.09	13.35	9.99
Cumulative Contribution ratio(%)	51.09	64.43	74.42
Note: +, positive load; −, negative load

## Sheet: Table S3.
Table S3. List of primers used for Indel marker.
Makers Name	Forward primer	Reverse primer
Loci1	CTTTTTATGTTTACCGTTGTTCCAA	GCTCAACGCTACAAGTCTTACT
Loci2	GGGTCAACTTGATCAAAGCCA	CCAGATGGAATCGATGTATGTTAGT
Loci3	TGGGCCTGAAATGATCCATG	CCTAATGCCTTCTTCGCCAT
Loci4	CTTATGTCGGCTGCAGAACT	AAGTGTTTGCAAGCTTGGTG
Loci5	ACATTCCAAAGACCCATCCG	CGCCGTTCTAGAGCACTATC
Loci6	TCTAAGGACGAAAATAGCCA	ACGGTTTCTCTATTTTGGGGA
Loci7	CACATCAGTCTCATCGCCAT	CACATCTCCTCCTTCAACCG
Loci8	AAGAGATCTTTGATCGCGGG	TGTACGGTGGAGGTTCAGAT
Loci9	ATCTTTGCCCTTGTCTGGTG	ATGAGATCCCGAAGTGACCA
Loci10	CCAAAACCATCAATACAGGT	CGGACGCTTTCGAAATTTGG
Loci11	TCCATCCTAATTCTGCAGCA	GGTGATGAACCCATGATGTGA
Loci12	GAACTCCACGTCTAAATAGTTG	TAAGGCCCTGAATGTCGTTG
Loci13	AGAGTTCCCCATGATCAGCT	TTAGTTGTCGGTGCAGTGAG
Loci14	GCAATTGGCCATAGGTGTTC	TGGACCTTCCATTCTTACTTCTG
Loci15	TGGAAGAAGGTGAGAAGAGAGA	GTTGATACTGCTGGCTACCG
Loci16	TCTGGTTGGCGTTGAATTGA	ACCAGAACTGCAATCCCAAC
Loci17	TGGTTGCTAGTTCGAGTTCG	GACAAATTTGCCACACTGCT
Loci18	GTGGGCAGTCATCGGTTTAT	ATTGGTTGCCCGTGTTTGTA
Loci19	CAAGGCTTTCGTACATGGGA	AGTGGGACCCAACACGATAT
Loci20	TGCCCATAAAGAACCTGGTT	GGTAACATGGTTGGGTGGAG
Loci21	CTGACCTGTCCATCCCAAAT	ATAAGCCACAGGGACGAAAA
Loci22	TTAGGCACTTGAAGCACCAA	AGCTCCAATGCTCGATCTTT
Loci23	GGGAATGCAGATGCCCATTA	TGAAATTGCTCCACCACCAA
Loci24	TGATTGCCGACTTACTCTGC	CACCAGTATCAAGTGCAGCT
Loci25	ACCACAACAACCTGAATCCC	AGGGTTCGATGGTTGCATAC
Loci26	ACATCCACAACACCTGCAAT	GAGGAGGAAGGTGAGGAAGT
Loci27	CCGTGCTCAAAACTTTGACC	GCCCGATCGTCACTTATGAA
Loci28	CCAACTCGTTTGCAACCCTA	GCTCGAACTTATGGTCCCTC
Loci29	AGTCGGAATATTTGTACGGATTCCT	TTAGCGATCCACGCTAAGCC
Loci30	TGATGACTAAGGGGGCACT	CCCAATTTGGTCAGGAATGGA
Loci31	GCCCTGCTCTTCCTCTTCTC	CGTTCCAAAGGGTGTTGTCG
Loci32	GCCCTGCTCTTCCTCTTCTC	CAAAGGGTGTTGTCGTAGCC
Loci33	ACATGGCTGCAATTGATGAGT	CGGTTCTTTTTCAGCTGGAGG
Loci34	TCGTATTGTTTTGCGGGGTG	AGAACCTGTATACACCCGGT
Loci35	CCTTGGAGAGTGGTCTGTGG	GGTATCGTGCCTACCTTGCA
Loci36	AGTCATCTTCTTCCTCCTCTCAC	CGGCGTCGTTTTCATCTCAT
Loci37	AGAGGAAATTTGTGTCATGCCT	GACGGGGGTCTGTACGAAAA
Loci38	TCGGTAACCGGTTGAGTTCAC	GATAGTTGGCGGGAAGGGAA
Loci39	ACATGCTCGCATTTTTCGGG	AGAGCGCCATACGAACAACT
Loci40	GACGCTTTAGAGGGTGGCAT	AGCGAGGAGAGTGTAGGAATG
Loci41	TCTCGTCTGAAACTTGCAGC	CGTTTCGATATGGAACGGGT
Loci42	CTTGATCGCCCTCCGTAATC	ACAGTTAGCAGAACTTACGGA
Loci43	ACTTCCACTGTCTGACCCTT	GGAATACAGGGAAATGGGCT
Loci44	CCGATCCTGTTGGTTGATGA	GGCTCGTGATCAACAGCTTA
Loci45	CCAAGAGATTGCTGGAAGGT	ACAGTCCAGGCATTGTGAAG
Loci46	CGCCATAAAACTCCTCCTCC	CGTTGATGGAGATCGGAGTG
Loci47	AGGTTACTGGACAAAATGGGT	TTTGTGGTTGTCCGGTAAGG
Loci48	TCTGCCTAGCAAAAGCACCA	AGACAACTTCAGTGTGAACATCC
Loci49	TCACCAAGGCAAGGAAATGGT	GGTTTTGAGTTACTTGCACCTACT
Loci50	GGTTCTTAGCCGGACAAGGT	TTGGCGGTTCCACTAGTTCC

## Sheet: Table S4. 
Table S4. Analysis of molecular variance (AMOVA) for four subpopulations of 605 safflower germplasm
Source	Df	SS	MS	Est.Var	%
Among Pops	3	1767.96	589.32	2.32	22
Among Indiv	601	7417.05	12.34	4.02	38
Within Indiv	605	2603	4.3	4.3	40
Total	1209	11788		10.64	100

## Sheet: Table S5.
Table S5. Genetic differentiation coefficients between each of the two subpopulations
	Cluster Ⅰ	Cluster Ⅱ	Cluster Ⅲ	Cluster Ⅳ
Cluster Ⅰ
Cluster Ⅱ	0.142
Cluster Ⅲ	0.414	0.425
Cluster Ⅳ	0.069	0.102	0.145

## Sheet: Table S6. 
Table S6. Core germplasm of Safflower selected by phenotypic and Indel markers
NO.	Source	Groups	NO.	Source	Groups
18WG35	French	Core 2	JXHH267	Xinjiang, China	Core 1
18ZG38	Anhui, China	Core 2	JXHH270	Xinjiang, China	Core 1/Core 2
JXHH001	Turpan, Xinjiang, China	Core 1	JXHH275	Xinjiang, China	Core 1
JXHH007	Miquan, Xinjiang, China	Core 2	JXHH277	Xinjiang, China	Core 1
JXHH008	Changji, Xinjiang, China	Core 2	JXHH278	Xinjiang, China	Core 1
JXHH009	Changji, Xinjiang, China	Core 2	JXHH279	Xinjiang, China	Core 2
JXHH011	Fukang, Xinjiang, China	Core 2	JXHH287	India	Core 2
JXHH014	Jimusaer, Xinjiang, China	Core 2	JXHH288	India	Core 2
JXHH022	Tacheng, Xinjiang, China	Core 1	JXHH296	Sudan	Core 1
JXHH032	Korla, Xinjiang, China	Core 2	JXHH303	Egypt	Core 2
JXHH033	Yanqi, Xinjiang, China	Core 2	JXHH307	India	Core 1
JXHH036	Hejing, Xinjiang, China	Core 1	JXHH308	Netherlands	Core 1
JXHH042	Shule, Xinjiang, China	Core 2	JXHH313	Pakistan	Core 1
JXHH043	Shufu, Xinjiang, China	Core 2	JXHH316	America	Core 2
JXHH044	Shufu, Xinjiang, China	Core 2	JXHH317	India	Core 2
JXHH047	Hotan, Xinjiang, China	Core 2	JXHH318	Romania	Core 1
JXHH051	Ruoqiang, Xinjiang, China	Core 2	JXHH327	Turkey	Core 1
JXHH052	Aksu, Xinjiang, China	Core 1/Core 2	JXHH328	Portugal	Core 1
JXHH053	Shihezi 141 Group, Xinjiang, China	Core 2	JXHH329	Soviet Russia	Core 1
JXHH055	Jimsar, Xinjiang, China	Core 2	JXHH334	India	Core 1
JXHH056	Qinghai, China	Core 2	JXHH346	Not known	Core 1
JXHH057	Qinghai, China	Core 2	JXHH347	Not known	Core 2
JXHH059	Zhangye, Gansu China	Core 2	JXHH348	Not known	Core 1
JXHH063	Sulan, Gansu China	Core 2	JXHH349	Greece	Core 2
JXHH064	Gaolan, Gansu China	Core 2	JXHH353	Portugal	Core 1
JXHH065	Huzhu, Qinghai, China	Core 1	JXHH362	Kenya	Core 1
JXHH066	Xichang, Sichuan, China	Core 1/Core 2	JXHH366	India	Core 1
JXHH071	Xinjiang, China	Core 2	JXHH388	Afghanistan	Core 1
JXHH073	Xinjiang, China	Core 2	JXHH389	India	Core 1/Core 2
JXHH074	Xinjiang, China	Core 1/Core 2	JXHH401	Yunnan, China	Core 1
JXHH075	Xinjiang, China	Core 2	JXHH412	Yunnan, China	Core 2
JXHH076	Xinjiang, China	Core 2	JXHH414	Yunnan, China	Core 1/Core 2
JXHH081	Xinjiang, China	Core 2	JXHH416	Yunnan, China	Core 1
JXHH084	Xinjiang, China	Core 2	JXHH422	Yunnan, China	Core 2
JXHH086	Hohhot, Inner Mongolia, China	Core 1/Core 2	JXHH423	Yunnan, China	Core 1
JXHH087	Kailu, Inner Mongolia, China	Core 1	JXHH425	Yunnan, China	Core 2
JXHH090	Linhe, Inner Mongolia, China	Core 1	JXHH427	Yunnan, China	Core 2
JXHH092	Nanlan, Yunnan, China	Core 2	JXHH428	Yunnan, China	Core 1
JXHH094	Peixian, Jiangsu, China	Core 1/Core 2	JXHH430	Yunnan, China	Core 1
JXHH095	Suining, Jiangsu, China	Core 2	JXHH437	India	Core 2
JXHH101	Xiangshan, Zhejiang, China	Core 1/Core 2	JXHH440	Soviet Union	Core 2
JXHH103	Cixi, Zhejiang, China	Core 1/Core 2	JXHH442	India	Core 1
JXHH106	Shandan, Gansu, China	Core 2	JXHH455	Bangladesh	Core 2
JXHH107	Wuwei, Gansu, China	Core 2	JXHH457	USSR	Core 1
JXHH108	Dunhuang, Gansu, China	Core 1	JXHH461	India	Core 1
JXHH109	Gaotai, Gansu, China	Core 1	MDHH005	Hami, Xinjiang, China	Core 2
JXHH112	Henan, China	Core 1	MDHH008	Bachu, Xinjiang, China	Core 1
JXHH113	Hebei, China	Core 1	MDHH010	Xinjiang, China	Core 1
JXHH114	Shangdong, China	Core 1	MDHH012	Xinjiang, China	Core 1
JXHH115	Shangdong, China	Core 1	MDHH015	Dunhuang, Gansu, China	Core 1
JXHH118	Jiangsu, China	Core 1	MDHH016	Jiuquan, Gansu, China	Core 1
JXHH120	Jiangsu, China	Core 2	MDHH018	Zhangye, Gansu China	Core 1
JXHH123	Anhui, China	Core 2	MDHH023	Wenling, Zhejiang, China	Core 2
JXHH125	Xinjiang, China	Core 1	MDHH027	Donghai, Jiangsu, China	Core 2
JXHH127	Xinjiang, China	Core 1/Core 2	MDHH034	Shenyang, Liaoning, China	Core 1/Core 2
JXHH133	Xinjiang, China	Core 1	MDHH035	Xinmin, Liaoning, China	Core 1
JXHH135	Xinjiang, China	Core 1	MDHH039	Beizhen, Liaoning, China	Core 1
JXHH136	Xinjiang, China	Core 1/Core 2	MDHH041	Xi'an, Shaanxi, China	Core 1
JXHH138	Xinjiang, China	Core 2	MDHH042	Sichuan, China	Core 1
JXHH139	Xinjiang, China	Core 2	MDHH043	Xinjiang, China	Core 1
JXHH141	Xinjiang, China	Core 1	MDHH047	Sichuan, China	Core 1
JXHH142	Xinjiang, China	Core 2	MDHH050	Xinjiang, China	Core 1
JXHH143	Yunnan, China	Core 2	MDHH051	Henan, China	Core 2
JXHH144	Yunnan, China	Core 2	MDHH053	Shangdong, China	Core 1
JXHH145	Yunnan, China	Core 2	MDHH054	Yunnan, China	Core 1/Core 2
JXHH146	Yunnan, China	Core 2	MDHH056	Jiangsu, China	Core 1
JXHH147	Yunnan, China	Core 2	MDHH058	Yunnan, China	Core 1
JXHH150	Yunnan, China	Core 1	MDHH062	Shangdong, China	Core 1
JXHH151	Yunnan, China	Core 2	MDHH063	Hebei, China	Core 1
JXHH152	Yunnan, China	Core 2	MDHH065	Yunnan, China	Core 1/Core 2
JXHH154	Yunnan, China	Core 1/Core 2	MDHH069	Yunnan, China	Core 1
JXHH156	Yunnan, China	Core 2	MDHH070	Yunnan, China	Core 2
JXHH164	Yunnan, China	Core 1	MDHH074	Yunnan, China	Core 1
JXHH178	Anshan, Liaoning, China	Core 1	MDHH078	Yunnan, China	Core 1
JXHH180	Tonghua, Jilin, China	Core 2	MDHH084	Yunnan, China	Core 1
JXHH181	Panshia, Jilin, China	Core 1	MDHH086	Yunnan, China	Core 1
JXHH184	Xinjiang, China	Core 1/Core 2	MDHH088	India	Core 1
JXHH185	Xinjiang, China	Core 1/Core 2	MDHH089	India	Core 2
JXHH187	Zhejiang, China	Core 2	MDHH090	Kenya	Core 1
JXHH192	Shangdong, China	Core 1	MDHH097	Israel	Core 1
JXHH195	Yunnan, China	Core 1	MDHH099	Italy	Core 2
JXHH202	Yunnan, China	Core 2	MDHH101	Britain	Core 1/Core 2
JXHH205	Yunnan, China	Core 2	MDHH102	Poland	Core 2
JXHH208	Yunnan, China	Core 1/Core 2	MDHH105	Afghanistan	Core 1
JXHH215	Yunnan, China	Core 1	MDHH106	Greece	Core 2
JXHH217	Yunnan, China	Core 2	MDHH107	India	Core 2
JXHH219	Yunnan, China	Core 2	MDHH109	Sudan	Core 2
JXHH220	Yunnan, China	Core 1	MDHH110	USSR	Core 1/Core 2
JXHH222	Yunnan, China	Core 2	MDHH113	West Germany	Core 1/Core 2
JXHH223	Yunnan, China	Core 1	MDHH118	Turkey	Core 2
JXHH224	Yunnan, China	Core 1	MDHH122	French	Core 1
JXHH229	Yunnan, China	Core 2	MDHH124	French	Core 1
JXHH231	Yunnan, China	Core 2	MDHH128	Czech	Core 1/Core 2
JXHH233	Yunnan, China	Core 2	MDHH129	Ethiopia	Core 1/Core 2
JXHH235	Yunnan, China	Core 1	MDHH134	Israeli	Core 2
JXHH237	Zhejiang, China	Core 2	MDHH138	Azores	Core 1/Core 2
JXHH238	Henan, China	Core 2	MDHH141	India	Core 2
JXHH239	Anhui, China	Core 2	MDHH144	India	Core 1
JXHH241	Henan, China	Core 2	MDHH145	India	Core 2
JXHH246	Jiangsu, China	Core 2	MDHH155	Spanish	Core 1
JXHH247	Yunnan, China	Core 1	MDHH156	Spanish	Core 1
JXHH248	Yunnan, China	Core 1	MDHH157	German	Core 1/Core 2
JXHH249	Yunnan, China	Core 2	MDHH162	Argentina	Core 1
JXHH252	Yunnan, China	Core 2	MDHH164	Mexico	Core 1/Core 2
JXHH260	Xinjiang, China	Core 1	MDHH165	America	Core 1/Core 2
JXHH263	Xinjiang, China	Core 1	MDHH167	USSR	Core 2
JXHH264	Xinjiang, China	Core 1	MDHH171	India	Core 2
Note：1.Core1 is a core germplasm based on InDel marker selection，Core2 is a core germplasm based on 11 quantitative traits selection 2.Not known：It's from abroad but the exact country is not clear.

## Sheet: Table S7.
Table S7. Comparison of the genetic diversity between the original and core collection
Sample group	Species number	NA	NE	I	H0	HE	PIC
O	605	2	1.65	0.55	0.18	0.37	0.31
C	214	2	1.69	0.58	0.18	0.39	0.33
R	35.37	100	102.37	104.04	99.65	105.19	104.97
Note: O: Original germplasm; C: Core germplasm; R: Retention rate.

## Sheet: Table S8.
Table S8. Comparison of the genetic variation between the original and core collection
Sampling rate(%)	MD (%)	VD (%)	CR (%)	VR (%)
20	18.18	100	132.79	99.84
Note: MD: mean difference percentage; VD: variance difference percentage; CR: periodic rate of range; VR: changeable rate of the coefficient of variation.

## Sheet: Table S9.
Table S9. Association analysis of the quality characters and Indel polymorphism loci of safflower germplasms
Trait	Indel loci	Phenotypic variation (%)
Myristic acid	Loci23	3.06
	Loci32	2.14
Palmitic acid	Loci10	1.85
	Loci11	2.59
	Loci21	2.11
	Loci23	4.25
	Loci24	3.65
	Loci32	1.85
	Loci33	1.57
Palmitoleic acid	Loci5	2.24
	Loci11	1.83
	Loci23	2.13
	Loc33	3.34
	Loci46	1.78
Stearic acid	Loci33	1.85
Oleic acid	Loci9	2.07
	Loci12	1.89
	Loci24	1.92
	Loci30	2.64
	Loci31	2.17
Linoleic acid	Loci9	2.62
	Loci23	2.59
	Loci24	2.54
	Loci30	1.97
	Loci32	2.32
Linolenic acid	Loci33	1.89
Arachidic acid	Loci33	1.55
11-Eicosenoic acid	Loci23	1.96
11-Eicosenoic acid	Loci33	2.77
Docosanoic acid	Loci33	4.26
Oil	Loci23	2.47
	Loci33	1.55

## Sheet: Table S10.
Table S10. Expression analysis of genes involved in fatty acid metabolism
Enzyme Abbreviation	Arab_Desc	Gene_ID	FPKM
			HL-10DAF	HL-20DAF	LL-10DAF	LL-20DAF
α-PHD	pyruvate dehydrogenase E1 alpha	Chr6G0220500	191.88	169.42	369.28	37.79
β-PHD	pyruvate dehydrogenase E1 beta	Chr4G0200800	18.69	17.57	30.25	2.35
β-PHD	pyruvate dehydrogenase E1 beta	Chr12G0224900	0.79	0.68	1.52	0.14
β-PHD	pyruvate dehydrogenase E1 beta	Chr1G0194400	45.16	31.93	156.07	7.78
DHLAT	2-oxoacid dehydrogenases acyltransferase family protein	Chr7G0050900	45.99	31.86	162.17	4.58
LPD	lipoamide dehydrogenase 1	Chr5G0061200	11.13	7.96	32.57	1.81
BC	acetyl Co-enzyme a carboxylase biotin carboxylase subunit	Chr10G0089600	0.83	0.5	Table S9.	0.57
MCMT	catalytics;transferases; [acyl-carrier-protein] S -malonyltransferases;binding	Chr10G0066300	5.39	4.79	15.01	1.01
ACP	acyl carrier protein 3	Chr4G0123700	1.02	0.91	0.14	0.31
KASIII	3-ketoacyl-acyl carrier protein synthase III	Chr9G0214600	9.61	7.15	14.21	1.56
KAR	NAD(P)-binding Rossmann-fold superfamily protein	Chr2G0017600	0.43	0.64	3.05	0.18
KAR	NAD(P)-binding Rossmann-fold superfamily protein	Chr10G0203200	12.93	13.06	2.96	13.1
KAR	NAD(P)-binding Rossmann-fold superfamily protein	Chr10G0220700	1.49	1.6	0.21	0.14
HAD	Thioesterase superfamily protein	Chr7G0190200	8.57	8.77	34.73	1.69
KAS II	fatty acid biosynthesis 1	Chr1G0171600	39.73	30.98	133.17	5.91
KAS II	fatty acid biosynthesis 1	Chr3G0268500	1	0.4	1.99	0.06
SAD	DES6	Chr9G0227700	1492.84	229.96	992.64	247.92
FatB	fatty acyl-ACP thioesterases B	Chr5G0266400	2.75	2.14	6.64	2.57
FAD2	fatty acid desaturase 2	Chr2G0049600	1	247.46	1840.44	0.88
	fatty acid desaturase 2	Chr2G0049700	0.15	30.57	367.21	0.03
	fatty acid desaturase 2	Chr2G0049800	3.24	12.41	4039.03	0.67
	fatty acid desaturase 2	Chr2G0050100	0.03	1.82	130.8	0.01
	fatty acid desaturase 2	Chr5G0059500	0.1	9.16	40.99	0.07
	fatty acid desaturase 2	Chr7G0073700	0.01	0.39	67.38	0.01
	fatty acid desaturase 2	Chr7G0073800	0.18	5.71	220.17	0.04
	fatty acid desaturase 2	Chr7G0073900	0.08	7.62	268.27	0.05
	fatty acid desaturase 2	Chr7G0074000	0.05	16.41	121.55	0.05
	fatty acid desaturase 2	Chr7G0074200	0.28	1.87	0.93	0
	fatty acid desaturase 2	Chr8G0104100	4849.73	2851.77	23.71	138.85
	fatty acid desaturase 2	Chr10G0038600	413.86	180.92	1534.2	24.74
	fatty acid desaturase 2	Chr12G0174900	0.19	5.48	143.82	0.08
	fatty acid desaturase 2	Chr12G0175000	0.12	6.18	100.01	0.05
	fatty acid desaturase 2	Chr12G0175200	2.21	28.46	398.75	0.12
	fatty acid desaturase 2	Chr12G0175300	0.55	0.36	27.77	0
	fatty acid desaturase 2	Chr12G0175400	2.64	16.19	11.99	1.17
	fatty acid desaturase 2	Chr12G0175500	59.97	38.44	3084.01	15.71
FAD3	fatty acid desaturase 3	Chr10G0061800	0.46	0.52	1.49	0.08
	fatty acid desaturase 7	Chr7G0123600	10.98	1.54	21.81	1.79
	fatty acid desaturase 8	Chr8G0039200	2.55	0.22	15.51	0.09
DGAT	Putative uncharacterized protein	Chr11G0235800	21.57	17.13	43.73	3.26
GPAT	glycerol-3-phosphate acyltransferase 2	Chr6G0204100	1.62	1.58	10.98	1.3
GPAT	glycerol-3-phosphate acyltransferase 2	Chr7G0019200	0	0	2.42	0.27
OLE	Oil-Body Oleosin	Chr1G0007600	16004.6	24272.2	3071.13	24050.4
OLE	Oil-Body Oleosin	Chr9G0052400	2802.3	3199.25	990.63	3903.32
OLE	Oil-Body Oleosin	Chr11G0008500	356.23	120.53	366.1	175.94
CLO	Caleosin	Chr6G0081800	49.19	63.45	3.31	9.66
CLO	Caleosin	Chr6G0081900	18.91	25.6	3.96	9.76

[truncated: 1 more sheets: Table S11.]
